# Supplementary material for: Baseline oxygen consumption decreases with cortical depth
Source: PLoS Biol. 2022 Oct 27;20(10):e3001440. doi: 10.1371/journal.pbio.3001440 (PMC9642908; doi:10.1371/journal.pbio.3001440)
Supplement: S1 Data — (XLSX) [file pbio.3001440.s002.xlsx]

## Sheet: 1G
pO2 [mmHg]
20.2034
24.0139
31.6003
35.5604
27.272
28.4996
30.6778
30.8592
28.3223
30.3126
32.9622
32.4027
35.3014
38.2993
41.9457
39.7561
41.3022
40.1015
41.0677
47.8002
22.5522
24.0125
24.9876
31.8727
32.188
30.608
29.2025
29.6245
27.4997
28.0426
32.1283
31.1587
35.051
42.4755
42.2505
43.6662
38.2858
42.2959
48.1367
49.0342
19.9383
21.8011
25.7988
26.8458
27.6638
34.0709
27.1717
30.5296
29.3258
29.0657
30.0472
36.5593
36.4443
43.3095
42.6776
40.8729
37.6176
39.0894
40.9798
42.1089
23.8905
24.7592
22.7914
23.1274
28.3371
30.4157
26.7897
26.5136
26.7752
27.4182
27.8816
31.7108
35.3307
38.0959
41.0475
36.6177
35.5439
38.0734
38.995
35.7918
24.727
23.0754
21.8832
24.3573
22.4379
24.3826
24.9732
27.4037
26.99
28.1603
26.2978
31.0648
35.5921
34.9306
35.6182
33.6167
38.7422
32.1938
38.8215
36.4317
25.4697
20.9725
22.8313
23.1632
25.7127
26.765
26.6177
25.458
27.7368
27.9793
31.6563
29.6974
30.3858
32.4864
34.1488
30.6914
35.2074
33.5039
33.9861
37.2554
19.9722
24.0448
23.7146
23.2696
22.5836
25.9375
23.4329
24.3992
26.1527
30.4596
32.8796
29.4345
31.8968
31.1478
30.1921
32.4424
31.4128
34.242
41.6196
32.6434
20.0277
20.1804
22.397
22.8373
22.8314
24.7745
24.7171
30.0308
34.3793
34.2268
35.0544
34.582
34.6049
30.9824
31.9489
29.7167
30.1362
34.1515
31.8823
35.9574
21.9008
24.1813
26.9404
23.5127
25.1969
28.2526
25.3065
28.6664
36.8723
40.5759
45.2575
41.5208
35.5681
34.9743
33.6402
29.176
35.9751
28.2504
30.0567
27.9086
24.0984
23.3418
24.7518
24.8572
23.9824
23.0928
25.5262
29.7092
33.8162
48.743
38.8148
42.8073
39.6581
36.6135
28.7687
30.4216
31.4417
28.569
29.8786
31.0423
24.3749
21.5474
24.4042
23.8893
23.5841
22.7325
22.5528
27.7617
36.2994
43.9597
42.1641
40.0968
38.9392
32.729
30.0364
27.8588
28.5644
29.8989
34.0863
32.4402
24.9998
24.1974
26.818
25.7733
21.9918
23.8136
23.5765
26.7329
29.2051
34.8485
40.8793
42.7593
39.8288
33.8124
30.4357
28.7951
30.6353
28.9494
35.0037
37.7516
23.5459
19.894
22.2897
23.3753
22.4962
20.0053
21.8296
25.0337
27.6515
31.9154
34.9425
33.6356
35.1601
31.107
28.0992
28.1824
29.4321
30.3884
29.7869
37.5532
19.8431
23.9711
21.4895
22.7981
19.7374
22.4139
23.8278
23.8211
27.6074
28.9672
29.0799
30.1021
29.5989
26.4554
27.7789
29.6943
31.9992
26.8548
32.6175
33.9395
23.4189
23.2856
27.059
27.1398
26.2373
22.3517
21.581
24.4821
24.4954
26.397
25.6775
29.2031
24.447
24.9887
25.3672
29.7772
31.2877
32.9329
30.6026
33.3453
23.7938
23.2732
27.2308
29.8051
26.2989
22.5212
23.8444
22.4699
22.3002
21.4739
22.5086
23.2693
25.1401
23.245
23.7121
25.9711
27.3264
29.845
30.9894
29.9832
19.4349
25.1888
32.6953
31.4773
26.5762
23.5409
20.9466
21.4646
21.884
20.7911
18.6227
22.9664
20.6075
22.6287
26.7282
27.5062
30.5312
31.7089
29.5571
32.4158
21.7944
28.6494
25.5677
27.5977
26.6182
20.3063
19.6494
16.766
15.88
17.284
18.6318
17.6528
22.3064
23.2011
24.5534
23.9466
26.9567
26.6716
24.3658
22.5639
21.8075
23.6699
22.4726
22.0056
22.5938
20.0103
18.3998
16.6889
17.4631
19.8982
18.9273
19.8189
22.0511
21.1251
22.1525
23.5242
23.3601
25.0385
23.2355
22.2805
19.5877
20.4
19.4904
18.0681
20.0805
16.5272
17.7538
18.0486
20.5443
17.8271
22.2417
22.0007
20.384
22.958
23.7812
23.8103
26.0721
26.367
20.7541
25.3515

## Sheet: 1H
Lower 5 um bin edge	Layer I	Layer I	Layer I	Layer I	Layer I	Layer I	Layer I	Layer I	Layer I	Layer I	Layer I	Layer I	Layer I	Layer I	Layer I	Layer I	Layer I	Layer II/III	Layer II/III	Layer II/III	Layer II/III	Layer II/III	Layer II/III	Layer II/III	Layer II/III	Layer II/III	Layer II/III	Layer II/III	Layer II/III	Layer II/III	Layer II/III	Layer II/III	Layer II/III	Layer II/III	Layer II/III	Layer II/III	Layer II/III	Layer II/III	Layer II/III	Layer II/III	Layer II/III	Layer IV	Layer IV	Layer IV	Layer IV	Layer IV	Layer IV	Layer IV	Layer IV
0	0	0	0	0	0	0	0	0	0	0	0	0	0	0	0	0	0	0	0	0	0	0	0	0	0	0	0	0	0	0	0	0	2	0	0	0	0	0	0	0	0	0	0	0	0	0	0	0	0
5	2	0	0	0	0	0	0	0	0	0	0	0	0	3	0	0	0	53	0	0	0	0	0	0	0	0	0	0	0	0	0	0	133	0	0	0	0	0	0	0	0	0	0	0	0	0	0	0	0
10	14	0	0	0	0	0	0	0	0	0	0	0	0	39	0	0	0	49	0	3	0	0	0	0	0	0	0	0	0	0	0	0	74	0	4	0	0	0	0	3	0	5	0	0	0	0	0	0	0
15	64	0	0	0	0	0	0	18	31	0	0	0	2	72	0	23	0	41	0	62	0	0	0	0	0	0	0	0	0	0	0	9	52	2	17	28	0	26	65	79	37	95	0	0	1	0	1	0	0
20	83	0	0	0	7	0	3	62	109	0	0	0	27	90	0	41	0	43	0	103	0	0	0	0	0	0	0	0	12	0	32	67	24	103	80	96	0	124	154	102	154	119	0	1	16	0	38	0	2
25	47	0	0	0	42	0	15	152	150	0	3	0	99	81	25	44	4	31	2	78	12	0	7	0	11	7	0	0	38	0	122	90	28	129	160	127	25	103	95	88	109	43	47	3	96	0	111	0	16
30	50	13	4	0	77	0	45	109	88	0	115	43	116	60	103	105	58	35	35	34	60	0	46	0	43	28	48	0	85	6	119	64	27	77	72	99	102	80	41	43	75	22	122	25	79	0	150	24	69
35	61	97	29	0	109	0	66	43	20	0	200	133	92	33	166	119	172	53	124	30	120	0	56	0	92	67	113	2	95	54	76	98	24	44	32	35	141	39	25	36	12	21	84	83	83	11	56	105	83
40	51	138	106	0	66	2	76	13	2	0	71	128	48	12	77	52	118	58	119	40	110	5	99	8	96	73	88	42	91	128	37	58	22	36	22	12	90	23	5	34	7	21	68	73	55	97	22	112	71
45	27	65	126	21	45	63	67	3	0	0	10	64	13	10	26	11	31	31	43	27	65	37	107	105	76	55	74	130	42	116	10	10	10	9	7	3	29	5	8	15	4	32	57	50	27	143	8	62	41
50	1	62	75	100	25	115	54	0	0	0	1	23	2	0	3	5	10	4	32	18	21	62	61	147	40	46	46	118	16	34	4	3	4	0	3	0	10	0	7	0	1	30	20	43	15	77	3	40	42
55	0	24	34	108	16	114	36	0	0	22	0	7	1	0	0	0	5	2	32	5	10	70	13	70	22	34	20	68	14	18	0	1	0	0	2	0	2	0	0	0	1	10	2	37	8	40	3	15	36
60	0	0	11	77	10	57	18	0	0	80	0	2	0	0	0	0	2	0	10	0	2	59	10	45	10	21	9	18	4	16	0	0	0	0	1	0	1	0	0	0	0	2	0	36	7	12	6	9	29
65	0	1	12	46	2	30	7	0	0	144	0	0	0	0	0	0	0	0	3	0	0	44	1	17	5	30	2	8	2	4	0	0	0	0	0	0	0	0	0	0	0	0	0	25	7	5	1	8	7
70	0	0	2	35	1	10	7	0	0	97	0	0	0	0	0	0	0	0	0	0	0	36	0	5	5	17	0	9	0	10	0	0	0	0	0	0	0	0	0	0	0	0	0	15	4	5	1	9	3
75	0	0	1	10	0	8	1	0	0	27	0	0	0	0	0	0	0	0	0	0	0	37	0	2	0	7	0	5	1	4	0	0	0	0	0	0	0	0	0	0	0	0	0	4	1	7	0	6	1
80	0	0	0	1	0	1	3	0	0	18	0	0	0	0	0	0	0	0	0	0	0	19	0	1	0	11	0	0	0	5	0	0	0	0	0	0	0	0	0	0	0	0	0	2	1	3	0	4	0
85	0	0	0	2	0	0	2	0	0	6	0	0	0	0	0	0	0	0	0	0	0	11	0	0	0	1	0	0	0	5	0	0	0	0	0	0	0	0	0	0	0	0	0	1	0	0	0	3	0
90	0	0	0	0	0	0	0	0	0	5	0	0	0	0	0	0	0	0	0	0	0	13	0	0	0	1	0	0	0	0	0	0	0	0	0	0	0	0	0	0	0	0	0	2	0	0	0	3	0
95	0	0	0	0	0	0	0	0	0	1	0	0	0	0	0	0	0	0	0	0	0	6	0	0	0	2	0	0	0	0	0	0	0	0	0	0	0	0	0	0	0	0	0	0	0	0	0	0	0
[truncated: 10 more columns]

## Sheet: 1I
Layer	Low tail	High tail
I	36.3889	15.601
II/III	48.0757	23.8901
II/III	51.1397	25.4607
IV	43.951	23.3774
I	45.0289	21.4789
II/III	41.2111	21.0829
II/III	42.2976	25.2929
IV	45.4277	31.8272
I	49.9526	21.5194
II/III	47.6479	22.6133
II/III	43.8105	12.9044
IV	41.089	18.563
IV	35.2805	21.7675
I	39.6256	17.688
II/III	41.3586	23.1739
II/III	47.4254	25.6334
IV	45.4317	27.0158
IV	39.2543	23.6061
I	50.1527	31.2687
II/III	53.973	34.8963
II/III	57.4023	37.611
IV	55.7347	38.6588
I	42.9594	16.2988
II/III	41.3812	23.1066
II/III	45.4508	28.0492
IV	45.2251	34.0755
I	84.0304	40.1125
I	80.6567	41.9728
II/III	78.2714	43.9975
IV	86.7976	65.1456
I	65.4481	37.009
I	62.0768	30.3654
II/III	63.8716	33.564
II/III	62.3615	36.7164
IV	72.5779	37.541
I	67.7227	38.0275
I	75.3274	46.4153
II/III	70.7108	47.9924
II/III	71.6309	50.9075
II/III	72.7632	51.4448
IV	76.7372	54.4417
I	63.5249	25.8959
I	66.8732	32.1199
II/III	59.3779	37.9948
II/III	57.5476	36.4863
IV	59.2255	33.3707
IV	66.3027	42.8821
I	63.4278	35.948
I	75.7411	39.8636
II/III	79.4743	41.0877
II/III	88.937	54.8657

## Sheet: 2B
Radius [um]	pO2 Krogh [mmHg]	Radius [um]	pO2 ODACITI [mmHg]
10	60	10	60
12	56.5681	11	58.2029
14	53.6887	12	56.5681
16	51.2168	13	55.07
18	49.059	14	53.6887
20	47.1516	15	52.4085
22	45.449	16	51.2168
24	43.9175	17	50.1032
26	42.5318	18	49.059
28	41.2719	19	48.0772
30	40.1221	20	47.1516
32	39.0698	21	46.277
34	38.1046	22	45.449
36	37.2178	23	44.6636
38	36.4024	24	43.9175
40	35.6521	25	43.2078
42	34.9619	26	42.5318
44	34.3272	27	41.8872
46	33.7442	28	41.2719
48	33.2095	29	40.6841
50	32.7201	30	40.1221
52	32.2734	31	39.5845
54	31.8671	32	39.0698
56	31.4991	33	38.5769
58	31.1676	34	38.1046
60	30.8709	35	37.6519
62	30.6076	36	37.2178
64	30.3762	37	36.8016
66	30.1755	38	36.4024
68	30.0045	39	36.0195
70	29.862	40	35.6521
72	29.7472	41	35.2998
74	29.6592	42	34.9619
76	29.5973	43	34.6379
78	29.5606	44	34.3272
80	29.5485	45	34.0295
81	29.5604	46	33.7442
83	29.5957	47	33.471
85	29.6538	48	33.2095
87	29.7344	49	32.9593
89	29.8368	50	32.7201
91	29.9607	51	32.4915
93	30.1057	52	32.2734
95	30.2713	53	32.0653
97	30.4573	54	31.8671
99	30.6632	55	31.6784
101	30.8889	56	31.4991
103	31.1338	57	31.3289
105	31.3979	58	31.1676
107	31.6808	59	31.015
109	31.9823	60	30.8709
111	32.3021	61	30.7352
113	32.64	62	30.6076
115	32.9958	63	30.488
117	33.3693	64	30.3762
119	33.7603	65	30.2721
		66	30.1755
		67	30.0864
		68	30.0045
		69	29.9297
		70	29.862
		71	29.8012
		72	29.7472
		73	29.6999
		74	29.6592
		75	29.6251
		76	29.5973
		77	29.5758
		78	29.5606
		79	29.5515
		80	29.5485
		80	29.5485
		81	29.5485
		82	29.5485
		83	29.5485
		84	29.5485
		85	29.5485
		86	29.5485
		87	29.5485
		88	29.5485
		89	29.5485
		90	29.5485
		91	29.5485
		92	29.5485
		93	29.5485
		94	29.5485
		95	29.5485
		96	29.5485
		97	29.5485
		98	29.5485
		99	29.5485
		100	29.5485
		101	29.5485
		102	29.5485
		103	29.5485
		104	29.5485
		105	29.5485
		106	29.5485
		107	29.5485
		108	29.5485
		109	29.5485
		110	29.5485
		111	29.5485
		112	29.5485
		113	29.5485
		114	29.5485
		115	29.5485
		116	29.5485
		117	29.5485
		118	29.5485
		119	29.5485

## Sheet: 2C
Radius [um]	CMRO2 of 1 um/cm3/min data	CMRO2 of 1 um/cm3/min fit	CMRO2 of 2 um/cm3/min data	CMRO2 of 2 um/cm3/min fit	CMRO2 of 3 um/cm3/min data	CMRO2 of 3 um/cm3/min fit
1	60.1878	60.168	62.6324	60.5312	58.992	59.5364
2	58.0976	60.168	58.4071	60.5312	57.552	59.5364
3	62.3452	60.168	60.2709	60.5312	60.237	59.5364
4	63.4702	60.168	60.8356	60.5312	61.9189	59.5364
5	59.2566	60.168	61.6398	60.5312	59.3181	59.5364
6	62.3857	60.168	58.2913	60.5312	59.6534	59.5364
7	61.9073	60.168	60.7146	60.5312	61.2326	59.5364
8	57.1699	60.168	65.4969	60.5312	61.7278	59.5364
9	59.9333	60.168	56.974	60.5312	57.1662	59.5364
10	60.5222	60.168	60.868	60.5312	60.3999	59.5364
11	60.1475	59.2499	57.7434	58.7144	57.6961	56.8807
12	59.6376	58.4148	54.9139	57.0614	54.5499	54.4645
13	58.8838	57.6495	53.406	55.5465	54.3905	52.2502
14	58.2011	56.9439	54.6845	54.1496	49.8046	50.2085
15	55.5791	56.29	57.0397	52.8547	46.9604	48.3161
16	56.3669	55.6813	49.6291	51.6492	47.3772	46.5544
17	50.5458	55.1125	51.1851	50.5225	46.0743	44.908
18	52.1928	54.5792	47.9409	49.4659	43.1535	43.3642
19	56.4425	54.0778	52.0303	48.4722	43.7081	41.9123
20	52.2543	53.6051	48.2409	47.5352	37.6913	40.5435
21	53.7936	53.1585	46.0012	46.6496	37.2657	39.25
22	55.7407	52.7357	46.6887	45.8111	32.0291	38.0252
23	50.554	52.3347	44.6524	45.0155	38.0382	36.8634
24	50.0402	51.9538	46.1319	44.2596	33.8943	35.7595
25	50.6185	51.5915	42.8366	43.5403	34.3055	34.7093
26	52.148	51.2464	40.289	42.855	35.8162	33.7089
27	50.5341	50.9173	42.3801	42.2013	32.9328	32.7548
28	48.6803	50.6033	44.394	41.5772	31.027	31.8439
29	47.1962	50.3033	38.2909	40.9808	29.3292	30.9736
30	49.3206	50.0165	39.6375	40.4103	29.7025	30.1414
31	49.35	49.7422	41.5942	39.8644	30.5826	29.345
32	48.4645	49.4796	35.2296	39.3416	25.5722	28.5826
33	48.7645	49.2281	39.8278	38.8407	27.7287	27.8522
34	46.8615	48.9872	39.6105	38.3605	28.7217	27.1522
35	49.9244	48.7563	38.0788	37.9001	23.6364	26.4811
36	44.2597	48.5349	35.6774	37.4584	27.1655	25.8375
37	48.69	48.3227	36.7873	37.0346	26.5689	25.2201
38	49.5393	48.1192	36.5888	36.6279	22.8393	24.6278
39	46.3121	47.924	37.89	36.2376	21.0202	24.0595
40	47.7119	47.7368	36.9792	35.863	24.3445	23.5143
41	48.2335	47.5572	34.5994	35.5035	24.5662	22.9911
42	46.2517	47.3851	38.2017	35.1584	23.6007	22.4891
43	47.2917	47.22	34.5362	34.8273	23.4825	22.0076
44	47.9878	47.0618	32.7018	34.5096	19.1266	21.5458
45	45.1404	46.9102	33.1526	34.2049	22.2119	21.103
46	48.5424	46.765	35.4614	33.9126	19.4563	20.6785
47	48.9246	46.6259	33.8614	33.6325	19.0838	20.2718
48	47.2471	46.4929	34.9872	33.3641	16.7024	19.8824
49	46.5099	46.3656	33.0977	33.1071	21.6393	19.5095
50	44.031	46.244	37.6937	32.8611	19.4302	19.1529
51	47.2355	46.1278	29.1603	32.6257	20.7445	18.812
52	43.705	46.0169	31.4415	32.4008	21.4321	18.4863
53	49.2142	45.9112	31.8969	32.186	15.8235	18.1755
54	46.9865	45.8106	32.0456	31.981	19.0867	17.8791
55	46.3689	45.7148	34.5907	31.7856	17.4921	17.5968
56	44.9624	45.6239	31.938	31.5996	19.0772	17.3283
57	41.3118	45.5376	31.0992	31.4227	19.2088	17.0731
58	43.1925	45.4558	31.3048	31.2547	18.3924	16.8311
59	46.2382	45.3785	32.518	31.0954	14.8873	16.6018
60	50.2604	45.3056	29.4921	30.9447	16.0534	16.385
61	46.8481	45.237	31.6368	30.8022	16.6311	16.1805
62	45.9233	45.1725	27.4775	30.6679	22.2284	15.988
63	44.16	45.1121	30.3304	30.5416	18.1852	15.8072
64	45.4327	45.0557	28.4926	30.4231	20.2055	15.6379
65	47.0606	45.0033	28.9664	30.3123	16.2371	15.4799
66	44.5798	44.9547	30.7406	30.209	15.687	15.3329
67	48.8267	44.91	27.8362	30.1131	16.3559	15.1969
68	42.5617	44.8689	28.0265	30.0245	13.9512	15.0715
69	44.2124	44.8315	26.898	29.943	17.3778	14.9566
70	45.0359	44.7977	25.405	29.8686	14.4778	14.8521
71	40.9927	44.7675	29.4982	29.801	11.9546	14.7576
72	46.0045	44.7408	32.0727	29.7402	16.3625	14.6732
73	45.0056	44.7174	29.3361	29.6861	11.4129	14.5986
74	44.991	44.6975	29.1913	29.6386	10.8004	14.5337
75	46.4019	44.6809	27.5316	29.5975	15.0144	14.4783
76	46.886	44.6676	32.7639	29.5629	12.4941	14.4323
77	46.3923	44.6575	29.077	29.5345	12.5422	14.3956
78	43.8426	44.6506	32.1486	29.5124	14.017	14.3681
79	44.6826	44.6469	30.2754	29.4963	13.3494	14.3495
80	45.4811	44.6463	29.0224	29.4864	13.8771	14.3399
81	42.2606	44.6463	31.7128	29.4864	14.8668	14.3399
82	42.7022	44.6472	31.5133	29.4794	11.9856	14.3347
83	43.9203	44.6482	29.3256	29.4726	11.8742	14.3296
84	44.9296	44.6491	32.1404	29.4658	10.1238	14.3246
85	48.3561	44.65	33.1111	29.4592	13.5422	14.3196
86	46.3688	44.6508	29.4172	29.4526	15.6513	14.3146
87	43.8892	44.6517	29.0371	29.446	12.9182	14.3098
88	43.5161	44.6526	30.3578	29.4396	15.3254	14.3049
89	47.8418	44.6534	30.252	29.4332	15.4033	14.3002
90	50.2413	44.6543	31.1635	29.4269	16.3042	14.2955
91	45.1091	44.6551	29.0373	29.4207	16.3015	14.2908
92	43.8165	44.6559	30.9787	29.4145	12.945	14.2862
93	41.9489	44.6568	31.6457	29.4084	12.609	14.2816
94	46.7242	44.6576	29.9036	29.4024	14.4195	14.2771
95	45.3537	44.6584	29.8551	29.3965	12.993	14.2727
96	47.1051	44.6592	27.0398	29.3906	17.2282	14.2683
97	42.9568	44.66	27.2029	29.3847	17.0824	14.2639
98	45.2554	44.6607	26.6256	29.3789	14.513	14.2596
99	43.4661	44.6615	27.0599	29.3732	13.4685	14.2553
100	47.3241	44.6623	29.2383	29.3676	15.3443	14.2511
101	43.6719	44.663	26.3186	29.362	13.0102	14.2469
102	44.5994	44.6638	34.0406	29.3564	14.0727	14.2427
103	44.0786	44.6645	31.027	29.3509	13.2618	14.2386
104	46.7622	44.6652	25.4132	29.3455	14.5339	14.2345
105	45.6311	44.6659	27.2394	29.3401	16.5794	14.2305
106	42.7659	44.6667	29.3341	29.3347	15.8077	14.2265
107	43.5089	44.6674	26.1227	29.3295	16.6099	14.2226
108	42.6828	44.6681	28.6287	29.3242	12.4933	14.2187
109	45.7857	44.6688	31.7305	29.319	14.6823	14.2148
110	45.4381	44.6695	29.2207	29.3139	12.356	14.2109
111	41.5034	44.6701	29.414	29.3088	15.0924	14.2071
112	40.9606	44.6708	27.5453	29.3038	14.9741	14.2034
113	44.6934	44.6715	28.4372	29.2988	16.9153	14.1996
114	46.1686	44.6722	26.8454	29.2938	16.5212	14.1959
115	45.1118	44.6728	30.2769	29.2889	15.6292	14.1922
116	41.6866	44.6735	28.6441	29.284	13.3126	14.1886
117	41.6706	44.6741	31.1152	29.2792	13.3707	14.185
118	46.5084	44.6748	32.0229	29.2744	10.2196	14.1814
119	44.4835	44.6754	31.7029	29.2697	13.4261	14.1779
120	44.0018	44.676	29.4788	29.265	11.2203	14.1743

## Sheet: 2E
Radius [um]	Synthetic pO2 [mmHg]	Radius [um]	Fitted pO2 [mmHg]
5	70	7.5	70.188
5	70	5	70.188
5	70	5	70.188
5	70	5	70.188
5	70	5	70.188
5	70	5	70.188
5	70	5	70.188
5	70	5	70.188
5	70	5	70.188
5	70	5	70.188
5	70	5	70.188
5	70	5	70.188
5	70	5	70.188
5	70	5	70.188
5	70	5	70.188
5	70	5	70.188
5	70	5	70.188
5	70	5	70.188
5	70	5	70.188
7.5	70	5	70.188
12	59.7934	12	59.5166
12	59.7578	12	59.5166
12	59.6667	12	59.5166
12	59.5476	12	59.5166
12	59.4247	12	59.5166
12	59.3252	12	59.5166
12	59.2648	12	59.5166
12	59.2408	12	59.5166
12	59.2511	12	59.5166
12	59.271	12	59.5166
12	59.2887	12	59.5166
12	59.2952	12	59.5166
12	59.2915	12	59.5166
12	59.2902	12	59.5166
12	59.3122	12	59.5166
12	59.3702	12	59.5166
12	59.4599	12	59.5166
12	59.5749	12	59.5166
12	59.6854	12	59.5166
12	59.7653	12	59.5166
19	50.1602	19	49.275
19	50.0672	19	49.275
19	49.833	19	49.275
19	49.5274	19	49.275
19	49.2308	19	49.275
19	49.0026	19	49.275
19	48.8745	19	49.275
19	48.8507	19	49.275
19	48.9079	19	49.275
19	48.9945	19	49.275
19	49.0555	19	49.275
19	49.0557	19	49.275
19	49.01	19	49.275
19	48.9682	19	49.275
19	48.9861	19	49.275
19	49.0975	19	49.275
19	49.306	19	49.275
19	49.5825	19	49.275
19	49.8683	19	49.275
19	50.0843	19	49.275
26	44.0408	26	42.5288
26	43.8719	26	42.5288
26	43.453	26	42.5288
26	42.9269	26	42.5288
26	42.4411	26	42.5288
26	42.0876	26	42.5288
26	41.9116	26	42.5288
26	41.9138	26	42.5288
26	42.0594	26	42.5288
26	42.2631	26	42.5288
26	42.3984	26	42.5288
26	42.3777	26	42.5288
26	42.2375	26	42.5288
26	42.1	26	42.5288
26	42.0763	26	42.5288
26	42.2209	26	42.5288
26	42.5414	26	42.5288
26	42.9985	26	42.5288
26	43.4976	26	42.5288
26	43.894	26	42.5288
33	39.862	33	37.655
33	39.5918	33	37.655
33	38.9314	33	37.655
33	38.1423	33	37.655
33	37.4492	33	37.655
33	36.9754	33	37.655
33	36.7603	33	37.655
33	36.8051	33	37.655
33	37.0749	33	37.655
33	37.4526	33	37.655
33	37.7083	33	37.655
33	37.6447	33	37.655
33	37.3446	33	37.655
33	37.0621	33	37.655
33	36.9718	33	37.655
33	37.1371	33	37.655
33	37.5672	33	37.655
33	38.2235	33	37.655
33	38.9821	33	37.655
33	39.6161	33	37.655
40	36.9808	40	33.9826
40	36.571	40	33.9826
40	35.6001	40	33.9826
40	34.5034	40	33.9826
40	33.5947	40	33.9826
40	33.009	40	33.9826
40	32.7622	40	33.9826
40	32.8527	40	33.9826
40	33.2694	40	33.9826
40	33.8856	40	33.9826
40	34.3365	40	33.9826
40	34.1966	40	33.9826
40	33.6505	40	33.9826
40	33.1793	40	33.9826
40	33.0125	40	33.9826
40	33.1923	40	33.9826
40	33.7242	40	33.9826
40	34.5907	40	33.9826
40	35.6539	40	33.9826
40	36.5963	40	33.9826
47	35.0792	47	31.1683
47	34.4735	47	31.1683
47	33.1099	47	31.1683
47	31.6656	47	31.1683
47	30.5383	47	31.1683
47	29.8582	47	31.1683
47	29.5855	47	31.1683
47	29.7145	47	31.1683
47	30.2865	47	31.1683
47	31.206	47	31.1683
47	31.9733	47	31.1683
47	31.6984	47	31.1683
47	30.794	47	31.1683
47	30.1035	47	31.1683
47	29.8652	47	31.1683
47	30.0551	47	31.1683
47	30.6741	47	31.1683
47	31.7557	47	31.1683
47	33.1647	47	31.1683
47	34.4994	47	31.1683
54	33.9857	54	29.0129
54	33.103	54	29.0129
54	31.2499	54	29.0129
54	29.4254	54	29.0129
54	28.0838	54	29.0129
54	27.3357	54	29.0129
54	27.0418	54	29.0129
54	27.1907	54	29.0129
54	27.9144	54	29.0129
54	29.1855	54	29.0129
54	30.4751	54	29.0129
54	29.9515	54	29.0129
54	28.5503	54	29.0129
54	27.6303	54	29.0129
54	27.3415	54	29.0129
54	27.5395	54	29.0129
54	28.2216	54	29.0129
54	29.5157	54	29.0129
54	31.3044	54	29.0129
54	33.1286	54	29.0129
61	32.3289	61	27.3903
61	29.8798	61	27.3903
61	27.6541	61	27.3903
61	26.1051	61	27.3903
61	25.3277	61	27.3903
61	25.0172	61	27.3903
61	25.1557	61	27.3903
61	26.019	61	27.3903
61	27.6471	61	27.3903
61	29.8156	61	27.3903
61	28.7978	61	27.3903
61	26.7675	61	27.3903
61	25.6301	61	27.3903
61	25.3273	61	27.3903
61	25.533	61	27.3903
61	26.2418	61	27.3903
61	27.7428	61	27.3903
61	29.9327	61	27.3903
61	32.3537	61	27.3903
68	32.0507	68	26.2157
68	28.8982	68	26.2157
68	26.2667	68	26.2157
68	24.5154	68	26.2157
68	23.762	68	26.2157
68	23.4389	68	26.2157
68	23.5227	68	26.2157
68	24.5163	68	26.2157
68	26.4387	68	26.2157
68	30.092	68	26.2157
68	28.0376	68	26.2157
68	25.342	68	26.2157
68	24.0152	68	26.2157
68	23.7511	68	26.2157
68	23.9643	68	26.2157
68	24.6487	68	26.2157
68	26.3523	68	26.2157
68	28.9489	68	26.2157
68	32.0744	68	26.2157
75	32.175	75	25.4294
75	28.23	75	25.4294
75	25.2062	75	25.4294
75	23.2489	75	25.4294
75	22.5929	75	25.4294
75	22.2602	75	25.4294
75	22.2269	75	25.4294
75	23.3572	75	25.4294
75	25.4443	75	25.4294
75	31.2516	75	25.4294
75	27.3629	75	25.4294
75	24.2125	75	25.4294
75	22.7217	75	25.4294
75	22.5675	75	25.4294
75	22.7883	75	25.4294
75	23.377	75	25.4294
75	25.2877	75	25.4294
75	28.2777	75	25.4294
75	32.1973	75	25.4294
82	32.5938	82	24.9759
82	27.8195	82	24.9759
82	24.4357	82	24.9759
82	22.2519	82	24.9759
82	21.7918	82	24.9759
82	21.4518	82	24.9759
82	21.2144	82	24.9759
82	22.5173	82	24.9759
82	24.6185	82	24.9759
82	30.2473	82	24.9759
82	26.5213	82	24.9759
82	23.355	82	24.9759
82	21.6987	82	24.9759
82	21.7485	82	24.9759
82	21.9772	82	24.9759
82	22.3737	82	24.9759
82	24.5127	82	24.9759
82	27.8639	82	24.9759
82	32.6145	82	24.9759
89	33.1692	89	24.6283
89	27.6286	89	24.6283
89	23.9331	89	24.6283
89	21.4765	89	24.6283
89	21.3425	89	24.6283
89	20.9954	89	24.6283
89	20.4363	89	24.6283
89	21.9878	89	24.6283
89	23.988	89	24.6283
89	27.4134	89	24.6283
89	25.6076	89	24.6283
89	22.7709	89	24.6283
89	20.901	89	24.6283
89	21.2772	89	24.6283
89	21.5152	89	24.6283
89	21.5913	89	24.6283
89	24.0049	89	24.6283
89	27.6692	89	24.6283
89	33.1882	89	24.6283
96	27.6341	96	24.307
96	23.6855	96	24.307
96	20.8781	96	24.307
96	21.2347	96	24.307
96	20.8789	96	24.307
96	19.8458	96	24.307
96	21.7671	96	24.307
96	23.6094	96	24.307
96	25.3514	96	24.307
96	24.8828	96	24.307
96	22.4721	96	24.307
96	20.2857	96	24.307
96	21.1429	96	24.307
96	21.3926	96	24.307
96	20.9858	96	24.307
96	23.7519	96	24.307
96	27.6706	96	24.307
103	27.8221	103	24.0083
103	23.6824	103	24.0083
103	20.4154	103	24.0083
103	21.4564	103	24.0083
103	21.0871	103	24.0083
103	19.3983	103	24.0083
103	21.8509	103	24.0083
103	23.5252	103	24.0083
103	23.9197	103	24.0083
103	24.4951	103	24.0083
103	22.4661	103	24.0083
103	19.8114	103	24.0083
103	21.3307	103	24.0083
103	21.5974	103	24.0083
103	20.5161	103	24.0083
103	23.7432	103	24.0083
103	27.8543	103	24.0083
110	28.1723	110	23.7292
110	23.9005	110	23.7292
110	20.0514	110	23.7292
110	21.9711	110	23.7292
110	21.58	110	23.7292
110	19.0536	110	23.7292
110	22.2129	110	23.7292
110	23.7361	110	23.7292
110	22.8946	110	23.7292
110	24.4648	110	23.7292
110	22.7356	110	23.7292
110	19.4409	110	23.7292
110	21.8021	110	23.7292
110	22.0942	110	23.7292
110	20.1459	110	23.7292
110	23.9555	110	23.7292
110	28.1998	110	23.7292
117	28.6245	117	23.4674
117	24.2716	117	23.4674
117	19.7576	117	23.4674
117	22.6714	117	23.4674
117	22.2488	117	23.4674
117	18.7798	117	23.4674
117	22.7649	117	23.4674
117	24.1656	117	23.4674
117	22.1424	117	23.4674
117	24.7085	117	23.4674
117	23.2001	117	23.4674
117	19.1439	117	23.4674
117	22.4497	117	23.4674
117	22.7766	117	23.4674
117	19.8466	117	23.4674
117	24.3212	117	23.4674
117	28.6476	117	23.4674
124	29.0386	124	23.2208
124	24.6411	124	23.2208
124	19.5156	124	23.2208
124	23.322	124	23.2208
124	22.866	124	23.2208
124	18.5561	124	23.2208
124	23.3079	124	23.2208
124	24.6157	124	23.2208
124	21.5847	124	23.2208
124	25.0223	124	23.2208
124	23.6693	124	23.2208
124	18.901	124	23.2208
124	23.0489	124	23.2208
124	23.412	124	23.2208
124	19.6002	124	23.2208
124	24.686	124	23.2208
124	29.0578	124	23.2208
131	33.2248	131	22.9878
131	29.2375	131	22.9878
131	24.8124	131	22.9878
131	19.3189	131	22.9878
131	23.6391	131	22.9878
131	23.1685	131	22.9878
131	18.3739	131	22.9878
131	23.5904	131	22.9878
131	24.8297	131	22.9878
131	21.1775	131	22.9878
131	25.1468	131	22.9878
131	23.901	131	22.9878
131	18.7043	131	22.9878
131	23.3395	131	22.9878
131	23.7192	131	22.9878
131	19.4002	131	22.9878
131	24.8542	131	22.9878
131	29.2544	131	22.9878
131	33.2371	131	22.9878
138	32.8867	138	22.7668
138	29.1988	138	22.7668
138	24.7505	138	22.7668
138	19.1706	138	22.7668
138	23.5962	138	22.7668
138	23.1352	138	22.7668
138	18.2358	138	22.7668
138	23.5642	138	22.7668
138	24.7559	138	22.7668
138	20.8998	138	22.7668
138	25.024	138	22.7668
138	23.8479	138	22.7668
138	18.5565	138	22.7668
138	23.3008	138	22.7668
138	23.6722	138	22.7668
138	19.2498	138	22.7668
138	24.7908	138	22.7668
138	29.2144	138	22.7668
138	32.8986	138	22.7668

## Sheet: 2F
Radius [um]	Synthetic pO2 [mmHg]	Radius [um]	Fitted pO2 [mmHg]
7.5	69.3132	5	70.451
5	69.3842	5	70.451
5	72.5911	5	70.451
5	70.5222	5	70.451
5	69.1955	5	70.451
5	68.3461	5	70.451
5	68.9656	5	70.451
5	70.7998	5	70.451
5	71.6943	5	70.451
5	70.096	5	70.451
5	69.0142	5	70.451
5	70.6709	5	70.451
5	71.3424	5	70.451
5	69.1567	5	70.451
5	72.8863	5	70.451
5	69.2714	5	70.451
5	71.7966	5	70.451
5	71.9367	5	70.451
5	70.1133	5	70.451
5	69.8307	7.5	70.451
12	61.5375	12	59.5669
12	56.1505	12	59.5669
12	59.7342	12	59.5669
12	59.6859	12	59.5669
12	60.1559	12	59.5669
12	57.5554	12	59.5669
12	56.4445	12	59.5669
12	53.9641	12	59.5669
12	60.3413	12	59.5669
12	61.427	12	59.5669
12	58.4001	12	59.5669
12	64.0538	12	59.5669
12	58.0096	12	59.5669
12	56.6676	12	59.5669
12	59.0208	12	59.5669
12	59.5817	12	59.5669
12	60.8246	12	59.5669
12	59.8169	12	59.5669
12	58.1581	12	59.5669
12	56.7192	12	59.5669
19	48.9868	19	49.123
19	47.3397	19	49.123
19	51.2802	19	49.123
19	49.3201	19	49.123
19	45.5247	19	49.123
19	49.7338	19	49.123
19	47.0297	19	49.123
19	51.5515	19	49.123
19	49.0123	19	49.123
19	49.453	19	49.123
19	47.4808	19	49.123
19	50.1017	19	49.123
19	49.1398	19	49.123
19	49.4005	19	49.123
19	48.3455	19	49.123
19	50.3842	19	49.123
19	44.4276	19	49.123
19	49.9139	19	49.123
19	51.9647	19	49.123
19	49.7029	19	49.123
26	45.197	26	42.2461
26	42.6809	26	42.2461
26	43.7985	26	42.2461
26	41.759	26	42.2461
26	44.7311	26	42.2461
26	43.0275	26	42.2461
26	44.6634	26	42.2461
26	41.8302	26	42.2461
26	41.9408	26	42.2461
26	42.8897	26	42.2461
26	45.2952	26	42.2461
26	37.5974	26	42.2461
26	38.8844	26	42.2461
26	44.6335	26	42.2461
26	45.8634	26	42.2461
26	41.8114	26	42.2461
26	45.249	26	42.2461
26	47.3389	26	42.2461
26	43.877	26	42.2461
26	42.9829	26	42.2461
33	38.9077	33	37.2807
33	39.0796	33	37.2807
33	40.5288	33	37.2807
33	37.801	33	37.2807
33	41.5238	33	37.2807
33	36.296	33	37.2807
33	35.3286	33	37.2807
33	37.8942	33	37.2807
33	37.5456	33	37.2807
33	38.3777	33	37.2807
33	33.5206	33	37.2807
33	37.3447	33	37.2807
33	33.6775	33	37.2807
33	37.4328	33	37.2807
33	38.5018	33	37.2807
33	39.4962	33	37.2807
33	39.0731	33	37.2807
33	39.1917	33	37.2807
33	40.5329	33	37.2807
33	39.5027	33	37.2807
40	36.9038	40	33.5421
40	38.6119	40	33.5421
40	37.7746	40	33.5421
40	33.5617	40	33.5421
40	30.0001	40	33.5421
40	28.4184	40	33.5421
40	29.5171	40	33.5421
40	30.8526	40	33.5421
40	34.1636	40	33.5421
40	32.3339	40	33.5421
40	34.1659	40	33.5421
40	34.9354	40	33.5421
40	30.8781	40	33.5421
40	31.4788	40	33.5421
40	31.5137	40	33.5421
40	31.5887	40	33.5421
40	32.8457	40	33.5421
40	36.1651	40	33.5421
40	34.639	40	33.5421
40	37.9849	40	33.5421
47	35.7599	47	30.6803
47	34.8572	47	30.6803
47	35.0599	47	30.6803
47	35.9459	47	30.6803
47	33.473	47	30.6803
47	26.6902	47	30.6803
47	30.6454	47	30.6803
47	27.2208	47	30.6803
47	26.265	47	30.6803
47	28.7845	47	30.6803
47	27.6094	47	30.6803
47	29.4358	47	30.6803
47	33.5026	47	30.6803
47	29.1505	47	30.6803
47	35.2267	47	30.6803
47	30.8367	47	30.6803
47	32.6821	47	30.6803
47	31.4637	47	30.6803
47	32.6055	47	30.6803
47	32.9327	47	30.6803
54	34.3073	54	28.4921
54	30.1372	54	28.4921
54	29.5498	54	28.4921
54	27.287	54	28.4921
54	28.4205	54	28.4921
54	30.3675	54	28.4921
54	31.3568	54	28.4921
54	23.6793	54	28.4921
54	28.6078	54	28.4921
54	27.8773	54	28.4921
54	28.3121	54	28.4921
54	30.1582	54	28.4921
54	27.6065	54	28.4921
54	27.7325	54	28.4921
54	28.8786	54	28.4921
54	25.6686	54	28.4921
54	27.9161	54	28.4921
54	26.115	54	28.4921
54	30.5379	54	28.4921
61	30.1229	61	26.8488
61	33.1106	61	26.8488
61	27.1758	61	26.8488
61	28.0921	61	26.8488
61	25.2045	61	26.8488
61	24.7706	61	26.8488
61	21.8094	61	26.8488
61	23.3336	61	26.8488
61	25.633	61	26.8488
61	27.7904	61	26.8488
61	29.433	61	26.8488
61	27.5153	61	26.8488
61	29.4246	61	26.8488
61	25.2412	61	26.8488
61	23.7755	61	26.8488
61	24.0157	61	26.8488
61	26.0906	61	26.8488
61	29.6009	61	26.8488
61	29.0836	61	26.8488
68	30.9241	68	25.664
68	27.2638	68	25.664
68	26.6213	68	25.664
68	24.3088	68	25.664
68	21.952	68	25.664
68	21.8502	68	25.664
68	24.601	68	25.664
68	25.5596	68	25.664
68	25.8159	68	25.664
68	27.3378	68	25.664
68	25.111	68	25.664
68	26.4848	68	25.664
68	22.6713	68	25.664
68	19.8784	68	25.664
68	22.071	68	25.664
68	26.934	68	25.664
68	28.5173	68	25.664
75	31.6873	75	24.8767
75	28.3105	75	24.8767
75	22.4585	75	24.8767
75	25.4073	75	24.8767
75	24.0807	75	24.8767
75	25.346	75	24.8767
75	23.602	75	24.8767
75	16.2569	75	24.8767
75	23.5102	75	24.8767
75	25.7328	75	24.8767
75	24.7792	75	24.8767
75	22.5892	75	24.8767
75	21.4725	75	24.8767
75	22.9244	75	24.8767
75	24.4029	75	24.8767
75	27.5739	75	24.8767
75	26.4899	75	24.8767
75	31.0537	75	24.8767
82	30.9648	82	24.4302
82	26.5471	82	24.4302
82	24.9339	82	24.4302
82	22.2904	82	24.4302
82	19.8484	82	24.4302
82	22.5739	82	24.4302
82	25.9701	82	24.4302
82	25.6306	82	24.4302
82	23.4343	82	24.4302
82	24.4972	82	24.4302
82	21.3909	82	24.4302
82	22.8552	82	24.4302
82	24.5308	82	24.4302
82	21.0948	82	24.4302
82	27.5246	82	24.4302
82	25.9771	82	24.4302
89	26.9823	89	24.091
89	22.0613	89	24.091
89	24.3097	89	24.091
89	22.0678	89	24.091
89	17.168	89	24.091
89	21.0762	89	24.091
89	18.5866	89	24.091
89	25.5699	89	24.091
89	30.1878	89	24.091
89	25.242	89	24.091
89	20.9541	89	24.091
89	23.3549	89	24.091
89	20.2558	89	24.091
89	19.8782	89	24.091
89	19.0677	89	24.091
89	21.0696	89	24.091
89	28.2207	89	24.091
96	27.2147	96	23.7776
96	20.2425	96	23.7776
96	19.3272	96	23.7776
96	21.4436	96	23.7776
96	20.0226	96	23.7776
96	22.3959	96	23.7776
96	18.1042	96	23.7776
96	23.247	96	23.7776
96	25.5805	96	23.7776
96	23.438	96	23.7776
96	22.6961	96	23.7776
96	23.6082	96	23.7776
96	19.0421	96	23.7776
96	20.6908	96	23.7776
96	18.1477	96	23.7776
96	25.2078	96	23.7776
96	25.2585	96	23.7776
103	26.3102	103	23.4862
103	25.7155	103	23.4862
103	19.0972	103	23.4862
103	21.6684	103	23.4862
103	24.7558	103	23.4862
103	23.9126	103	23.4862
103	20.9646	103	23.4862
103	23.4652	103	23.4862
103	25.9979	103	23.4862
103	25.7102	103	23.4862
103	22.0001	103	23.4862
103	19.3925	103	23.4862
103	19.7626	103	23.4862
103	17.0535	103	23.4862
103	20.2028	103	23.4862
103	21.3475	103	23.4862
103	27.3984	103	23.4862
110	25.9508	110	23.214
110	26.4516	110	23.214
110	16.7042	110	23.214
110	21.4112	110	23.214
110	22.1615	110	23.214
110	20.2939	110	23.214
110	21.9644	110	23.214
110	21.5716	110	23.214
110	20.4592	110	23.214
110	23.0205	110	23.214
110	20.6972	110	23.214
110	18.2827	110	23.214
110	19.9011	110	23.214
110	24.5783	110	23.214
110	20.6857	110	23.214
110	24.5224	110	23.214
110	26.5219	110	23.214
117	26.2461	117	22.9585
117	20.4017	117	22.9585
117	21.5031	117	22.9585
117	20.6471	117	22.9585
117	22.3423	117	22.9585
117	18.9461	117	22.9585
117	22.9473	117	22.9585
117	22.8892	117	22.9585
117	21.6897	117	22.9585
117	24.0947	117	22.9585
117	25.8992	117	22.9585
117	16.8315	117	22.9585
117	22.0379	117	22.9585
117	24.9094	117	22.9585
117	20.6887	117	22.9585
117	22.1448	117	22.9585
117	30.2339	117	22.9585
117	28.6076	117	22.9585
124	30.0355	124	22.718
124	26.2244	124	22.718
124	19.3297	124	22.718
124	22.5616	124	22.718
124	24.2578	124	22.718
124	23.1902	124	22.718
124	22.7711	124	22.718
124	27.4897	124	22.718
124	20.5061	124	22.718
124	24.1621	124	22.718
124	24.9708	124	22.718
124	17.0969	124	22.718
124	24.9334	124	22.718
124	20.0455	124	22.718
124	14.7587	124	22.718
124	24.3682	124	22.718
124	29.7156	124	22.718
131	29.7186	131	22.4906
131	26.1714	131	22.4906
131	17.3813	131	22.4906
131	23.4863	131	22.4906
131	21.9729	131	22.4906
131	17.8999	131	22.4906
131	28.1837	131	22.4906
131	22.0214	131	22.4906
131	21.2458	131	22.4906
131	24.505	131	22.4906
131	24.6597	131	22.4906
131	22.2897	131	22.4906
131	25.1641	131	22.4906
131	22.4053	131	22.4906
131	16.5327	131	22.4906
131	26.5501	131	22.4906
131	27.2701	131	22.4906
138	29.8418	138	22.2751
138	24.9562	138	22.2751
138	18.7025	138	22.2751
138	25.2118	138	22.2751
138	24.7476	138	22.2751
138	17.7374	138	22.2751
138	25.7689	138	22.2751
138	25.4905	138	22.2751
138	23.0998	138	22.2751
138	25.5509	138	22.2751
138	23.4657	138	22.2751
138	22.054	138	22.2751
138	21.7344	138	22.2751
138	24.9383	138	22.2751
138	23.2946	138	22.2751
138	23.9641	138	22.2751
138	30.4837	138	22.2751

## Sheet: 3B
Radius for fitting [um]	Measured pO2 [mmHg]	Fitted pO2 [mmHg]
2.24131	44.1728	44.58
8.15427	44.441	44.58
9.2559	44.1469	44.58
11.2533	41.8011	42.5335
12.1265	33.6277	41.2423
12.1301	41.3143	41.237
13.7151	36.7734	39.1234
15.0897	35.4506	37.4881
16.391	33.0699	36.0794
18.206	33.8582	34.3029
19.1985	36.2847	33.411
20.3004	34.7368	32.4783
20.7376	34.35	32.1236
21.2252	36.4968	31.7379
21.2854	33.898	31.6909
22.194	28.2278	31
22.5966	32.3832	30.7041
22.6269	29.9514	30.682
23.9421	28.5412	29.7571
24.3421	30.2199	29.4873
24.7828	25.8151	29.196
26.3631	27.9355	28.1994
27.8737	29.7184	27.3112
28.2828	27.0885	27.0807
29.219	35.2696	26.5683
29.2597	25.8606	26.5464
29.6743	28.1062	26.3263
30.2526	28.481	26.0257
30.3567	26.0111	25.9724
30.6278	25.3855	25.8345
31.2513	29.2368	25.5233
31.5559	31.6424	25.3741
32.2198	24.3487	25.0554
32.2737	20.5039	25.0298
33.4465	25.6569	24.4883
33.4999	20.258	24.4643
34.1058	20.2604	24.1949
34.1097	24.4182	24.1932
34.3538	24.1495	24.0865
35.2903	23.2139	23.6865
36.0982	23.5417	23.353
36.6238	27.151	23.1415
37.4853	20.7327	22.804
38.2648	22.2756	22.5082
38.365	24.9646	22.4708
38.5627	19.4504	22.3974
39.2579	28.7492	22.1437
39.4021	25.1319	22.0919
39.9185	24.8712	21.9087
40.0331	24.68	21.8686
40.6035	22.044	21.6712
41.2921	21.2843	21.4386
42.0298	21.5096	21.1959
42.0896	20.0004	21.1765
42.3569	15.6838	21.0905
42.8419	22.3344	20.9365
42.9775	23.6236	20.8939
43.2159	20.8115	20.8196
43.2985	16.5503	20.794
43.4778	21.6037	20.7388
43.769	15.7325	20.6498
43.7877	20.632	20.6441
44.8689	23.1413	20.3224
45.0414	28.9264	20.2722
45.0719	17.6086	20.2634
46.4507	14.3667	19.8747
46.8251	21.0299	19.7726
47.3244	20.4244	19.6386
48.1726	19.2375	19.4168
48.333	18.1217	19.3757
48.4492	22.5139	19.346
49.2745	23.7519	19.1392
49.3039	24.9949	19.1319
49.4317	17.4076	19.1005
49.6884	21.8057	19.0379
49.9233	21.5915	18.9811
49.9993	17.8104	18.9629
50.7716	20.9626	18.7804
51.339	19.5656	18.6497
51.4085	17.3952	18.6339
51.9342	17.0402	18.5158
52.0661	22.7992	18.4865
52.3604	21.3338	18.4217
52.4416	12.9757	18.404
52.51	19.4671	18.3891
52.5902	16.4095	18.3717
52.7041	19.6454	18.3471
52.8471	18.4295	18.3163
53.205	14.2076	18.2401
53.5885	13.9419	18.1596
54.4254	18.0085	17.9881
54.8455	16.9151	17.9043
55.8003	10.7847	17.7189
55.886	21.321	17.7026
56.3195	17.8144	17.6211
56.5297	13.6644	17.5822
56.5336	18.9649	17.5814
56.7958	16.4637	17.5333
57.6103	16.1362	17.3871
57.7085	16.8224	17.3698
58.5712	18.6749	17.2211
58.885	20.2148	17.1683
59.1111	18.4065	17.1308
59.3534	21.0198	17.0909
59.869	18.8393	17.0076
59.9904	11.9286	16.9882
60.5992	20.4711	16.8928
61.0061	18.3147	16.8304
61.389	18.395	16.7728
61.5616	19.7558	16.7472
61.8876	19.6931	16.6993
62.0424	18.1921	16.6768
62.3176	16.5971	16.6373
62.4317	12.2286	16.621
62.527	10.3364	16.6075
62.5351	18.7092	16.6064
63.1686	11.8004	16.5182
63.492	9.78734	16.4742
63.6187	16.9005	16.4571
63.9925	16.7537	16.4074
64.0511	18.6631	16.3997
64.9612	14.9668	16.2829
65.3696	10.7372	16.2323
65.3835	16.8042	16.2306
65.4697	12.6569	16.22
65.7093	15.8523	16.1909
65.9933	9.74559	16.1569
66.3166	17.4259	16.1188
66.519	18.7651	16.0953
66.7093	17.0241	16.0734
67.5537	17.2668	15.979
68.9808	10.0253	15.8292
69.0882	13.7658	15.8185
69.3194	19.403	15.7955
69.4049	18.309	15.7871
69.8463	16.8845	15.7443
69.8659	14.2407	15.7425
70.4206	20.2182	15.6904
70.4445	16.3941	15.6882
70.5549	16.7457	15.6781
70.6376	12.9854	15.6706
71.2199	19.9104	15.6186
71.4408	19.0071	15.5993
71.5981	15.4659	15.5858
71.718	14.7576	15.5756
71.8697	18.8142	15.5628
71.9442	13.4505	15.5566
72.3565	15.2937	15.5226
72.428	19.3858	15.5168
72.6129	9.05522	15.502
72.8828	17.0756	15.4807
73.1661	8.14324	15.4587
73.4455	10.0829	15.4375
73.69	19.9363	15.4193
73.7956	10.1966	15.4115
74.5483	19.1919	15.3579
74.8975	14.4744	15.3341
74.9128	12.6942	15.3331
75.0745	8.68207	15.3223
75.368	18.0567	15.303
75.6182	9.71946	15.287
76.4992	14.3445	15.2332
76.5089	18.4333	15.2326
76.5841	12.2893	15.2282
76.8029	18.591	15.2156
77.8264	15.0438	15.1597
78.1723	16.3573	15.1421
78.2391	9.88099	15.1388
78.3604	20.0505	15.1328
79.0206	12.6441	15.1014
79.0245	16.942	15.1012
79.1702	13.4926	15.0946
79.271	12.3815	15.0901
79.4576	14.2837	15.0819
79.5957	13.0842	15.0759
79.8435	16.9108	15.0654
80.0546	16.5824	15.0567
80.3464	18.1575	15.0451
80.8721	16.2122	15.0252
81.0595	15.5296	15.0184
81.2781	15.4639	15.0108
81.4859	13.4595	15.0037
81.4937	17.9673	15.0034
81.87	17.6103	14.9911
82.3605	18.2836	14.9762
82.4685	17.4817	14.973
82.5154	9.82178	14.9717
82.699	7.42025	14.9665
83.1852	10.3416	14.9536
83.3311	13.4353	14.95
83.4311	7.88803	14.9476
83.4725	19.1859	14.9466
83.5024	13.1071	14.9458
83.9249	19.1221	14.9362
84.3114	12.9438	14.9281
84.4321	20.0734	14.9257
84.4664	17.2833	14.9251
84.6129	12.292	14.9223
84.7931	13.9968	14.919
84.8686	9.96482	14.9177
85.35	9.98579	14.9099
85.6702	16.7766	14.9052
86.1825	14.7043	14.8988
86.2329	18.8682	14.8983
86.2907	17.8069	14.8977
86.9605	15.2937	14.8914
87.6804	9.24012	14.8871
87.741	10.7545	14.8868
87.9251	16.4005	14.8861
88.2064	13.3688	14.8853
88.3784	9.8485	14.885
88.852	17.0153	14.8849
88.9005	14.5664	14.885
89.5111	13.8923	14.8864
89.8538	12.638	14.888
90.0144	16.3872	14.8889
90.301	14.6927	14.8907
90.7002	15.106	14.894
90.765	14.2346	14.8946
91.3164	13.4893	14.9003
91.5166	10.8777	14.9028
91.5474	17.4474	14.9031
92.0451	16.0856	14.91
92.1943	15.8081	14.9122
92.3311	17.4556	14.9144
92.4075	11.5442	14.9156
92.7854	9.23455	14.9221
92.8467	18.1686	14.9232
93.0366	14.2564	14.9268
93.219	8.48269	14.9303
93.3132	19.2712	14.9322
93.3897	15.095	14.9338
93.4384	9.27255	14.9348
93.4496	18.233	14.935
93.7573	14.3204	14.9416
93.8464	14.4424	14.9436
93.9432	17.3214	14.9458
94.1726	19.4515	14.9512
94.7242	9.0853	14.965
94.7815	17.6099	14.9665
95.059	20.0016	14.974
95.1253	17.3465	14.9758
95.1557	10.0162	14.9767
95.1767	15.2651	14.9773
95.7905	19.1905	14.9953
96.2548	12.5548	15.01
97.058	17.2597	15.0375
97.2515	12.6948	15.0445
97.3129	13.1007	15.0468
97.3606	14.5073	15.0485
97.5742	14.7584	15.0566
97.8813	12.5675	15.0684
98.5518	18.1598	15.0948
98.6649	12.3818	15.0992
99.0017	17.2284	15.1124
99.0327	17.8562	15.1136
99.791	17.6294	15.143
100.312	16.667	15.1632
100.422	14.9942	15.1674
100.724	11.6491	15.179
101.085	18.8541	15.1928
101.534	10.0193	15.2099
101.538	15.7223	15.2101
101.602	17.7213	15.2125
101.757	16.8746	15.2184
101.769	13.9019	15.2188
101.904	18.403	15.224
102.298	16.2006	15.2389
102.542	19.2131	15.2481
102.969	18.3507	15.2641
103.196	18.8962	15.2726
103.718	16.1371	15.2921
104.913	15.5473	15.3364
104.963	14.0154	15.3382
105.047	14.2356	15.3413
106.018	9.85981	15.3768
106.271	17.329	15.386
106.363	18.018	15.3894
106.513	17.2023	15.3948
106.78	15.3139	15.4045
106.928	15.312	15.4098
107.616	16.8018	15.4346
107.924	17.0152	15.4457
107.94	16.5541	15.4462
108.638	16.9686	15.4711
109.164	18.1406	15.4898
109.261	19.7662	15.4932
110.122	14.6642	15.5235
110.467	18.222	15.5356
111.233	12.385	15.5623
111.817	15.3329	15.5825
112.54	17.1568	15.6074
112.677	13.8004	15.6121
112.765	13.3	15.6151
113.273	19.758	15.6325
113.942	17.4534	15.6552
114.388	19.3368	15.6703
114.663	17.0287	15.6796
115.238	16.8152	15.6989
115.303	12.9068	15.7011
115.85	17.659	15.7194
116.364	15.8667	15.7365
117.081	20.1843	15.7602
117.235	16.9692	15.7653
119.133	14.8167	15.8273
119.172	14.1312	15.8285
120.5	18.1191	15.8714
120.709	17.1109	15.878
120.785	13.1182	15.8805
121.846	17.9755	15.9142
121.966	14.491	15.9181
122.138	18.5896	15.9235
122.583	15.2323	15.9376
123.472	14.9811	15.9655
126.061	12.7609	16.0456
126.829	14.2157	16.0691
127.515	15.5432	16.0899
128.114	14.7786	16.108
128.501	13.4118	16.1197
128.904	20.0974	16.1318
130.327	14.972	16.1741
130.985	18.6233	16.1936
133.358	12.3939	16.2629
134.733	15.6765	16.3026
134.915	15.684	16.3078
137.575	15.823	16.3832
141.756	13.3255	16.4988

## Sheet: 3C
Mouse ID	Cortical depth [um]	CMRO2 [um/cm3/min]
M1	100	3.19974
M1	200	2.40977
M1	300	1.90847
M1	400	0.777214
M2	50	2.54224
M2	100	2.40847
M2	180	1.74575
M2	280	2.02482
M2	330	1.83699
M2	390	1.04587
M3	50	3.05675
M3	100	2.85524
M3	200	2.05327
M3	300	1.80204
M3	390	1.87802
M4	50	2.59862
M4	100	2.5989
M4	200	2.48091
M4	270	0.856213
M4	355	1.46723
M4	500	1.05687
M5	100	1.4032
M5	200	1.51845
M5	300	1.85187
M5	350	1.38127
M5	400	1.73812
M6	100	2.50145
M6	200	2.47254
M6	300	1.75454
M6	400	1.37887
M6	500	0.850049
M7	100	1.91138
M7	200	1.4331
M7	300	1.80227
M7	400	0.66549
M8	50	2.41316
M8	100	2.1845
M8	200	1.49145
M8	300	1.66994

## Sheet: 3D
Layer	CMRO2
I	1.85485
II/III	1.61511
II/III	1.00886
IV	0.320596
I	1.91138
II/III	1.4331
II/III	1.80227
IV	0.66549
I	3.47472
II/III	3.00404
II/III	0.929045
IV	0.810376
IV	0.850049
I	1.4032
II/III	1.51845
II/III	1.85187
IV	1.38127
IV	1.73812
I	1.52818
II/III	1.94104
II/III	2.58004
IV	1.94737
I	2.68979
II/III	1.58931
II/III	1.79921
IV	0.913236
I	3.67153
I	3.17773
II/III	3.65775
IV	1.61296
I	3.05675
I	2.85524
II/III	2.05327
II/III	1.80204
IV	1.87802
I	2.54224
I	2.40847
II/III	1.74575
II/III	2.02482
II/III	1.83699
IV	1.04587
I	1.52571
I	2.02007
II/III	1.30407
II/III	0.856213
IV	1.32151
IV	1.05687
I	2.41316
I	2.1845
II/III	1.49145
II/III	1.66994

[truncated: 20 more sheets: 3E, 3F, S3, S4A, S4B, S5C, S5D, S6A, S6B, S6C, S7C, S7D, S8B, S8C, S8D, S8E, S9C, S9D, S9E, S10]
